# Supplementary material for: AA15 lytic polysaccharide monooxygenase is required for efficient chitinous cuticle turnover during insect molting
Source: Commun Biol. 2022 May 31;5:518. doi: 10.1038/s42003-022-03469-8 (PMC9156745; doi:10.1038/s42003-022-03469-8)
Supplement: Supplementary file 2 — Suplementary data 1 [file 42003_2022_3469_MOESM2_ESM.xlsx]

## Sheet: Table S1
Table S1
				Thickness (µm)
				1	2	3	4	5	6	7	8	9	10	11	12	13	14	15	n	Average	SEM	t.test
T. castaneum	Penultimate instar larvaee	Old larval cuticle	dsTcVer	1.42892	1.661	1.61968	1.64885	2.26002	2.04253	2.11665	2.00122	1.94046							9	1.8577	0.0922965
			dsTcLPMO15-1	3.96112	3.87363	4.06318	3.80437	3.80559	4.04374	6.26245	5.96355	6.00122	4.226	3.7497	4.27217				12	4.50223	0.278518	1.89099e-07
		New larval cuticle	dsTcVer	3.31227	2.89064	3.17375	3.31592	3.01337	2.92102	3.98663	3.69623	3.4277							9	3.30417	0.12101
			dsTcLPMO15-1	2.33414	2.45079	2.11057	4.20049	4.15067	3.99149	5.72661	5.57959	5.47266							9	4.00189	0.478031	0.176255
				1	2	3	4	5	6	7	8	9	10	11	12	13	14	15	n	Average	SEM	t.test
	Pharate pupae	Old larval cuticle	dsTcVer	0.942892	0.927096	0.890644	1.76914	1.56744	1.48724	1.91981	1.96112	1.90158	0.942892	1.20778	1.113	1.95626	1.94897	2.11543	15	1.51009	0.118917
			dsTcLPMO15-1	4.94775	4.90887	5.19198	5.26731	4.90644	5.02916	7.48117	7.226	7.82989	6.95626	6.2904	6.5322				12	6.04729	0.324814	1.66108e-13
		New pupal cuticle	dsTcVer	2.54435	2.80194	2.72783	2.5723	2.61725	2.51033	3.07655	2.72296	2.64277	4.02916	4.29648	4.52126				12	3.0886	0.214271
			dsTcLPMO15-1	4.01823	3.83111	4.12151	2.90644	2.74605	2.7825	2.9842	3.18226	3.29162	3.0158	3.113	3.01337	3.10085	3.09721	3.23329	15	3.22916	0.109629	0.541283
				1	2	3	4	5	6	7	8	9	10	11	12	13	14	15	n	Average	SEM	t.test
	Pharate adults	Old pupal cuticle	dsTcVer	3.43378	3.34265	3.40948	3.3949	3.35115	3.35966	1.84083	1.84812	1.87728	4.79951	4.75456	4.93803				12	3.36249	0.317527
			dsTcLPMO15-1	6.78493	6.76063	6.96598	7.29648	7.34872	7.07047	7.63913	7.92467	7.65735							9	7.27204	0.136866	4.52361e-09
		New adult cuticle	dsTcVer	6.1774	5.93925	5.887	7.00365	7.07169	7.05954	8.32807	8.34872	8.35966	7.26124	7.05954	6.76306				12	7.1049	0.253412
			dsTcLPMO15-1	6.8955	7.18226	7.32807	6.20292	6.33779	6.2819	7.69866	7.93439	8.10207	6.37667	6.32078	6.60753	7.01337	7.54313	7.67922	15	7.03362	0.169882	0.811241
				1	2	3	4	5	6	7	8	9	10	11	12				n	Average	SEM	t.test
L. migratoria	Pharate adults	Old nymphal cuticle	dsGFP	15.4	15.14	14.8	15.17	15.25	15.21	12.78	14.3	13.98	15.17	14	14.77				12	14.6642	0.222627
			dsLmLPMO15-1	30.81	30.15	31.37	32.14	32.43	31.41	29.07	29.85	28.92	31.24	28.51	22.46				12	29.8633	0.766076	3.66674e-15
		New adult cuticle	dsGFP	8.74	8.46	8.55	8.39	8.5	8.81	8.27	9.34	9.55	9.8	8.3	-				11	8.79182	0.160232
			dsLmLPMO15-1	10	9.49	8.42	7.52	7.29	7.54	9.47	6.45	9.08	8.58	9.25	-				11	8.46273	0.338661	0.390165

## Sheet: Figure 2a-e
Figure 2a	Relative expression of TcLPMO15-1 gene	1	2	3	n	Average	SEM
	E	0.388234	1.37554	1.87254	3	1.21211	0.436206
	YL	1.87254	2.37019	4.3319	3	2.85821	0.750718
	OL	1.44393	1.72309	3.98616	3	2.38439	0.804928
	PP	3.24901	7.43844	4.18434	3	4.95726	1.26963
	P	1.58557	5.37029	2.05623	3	3.00403	1.19091
	A	0.0816162	0.20805	0.190122	3	0.159929	0.0394971
Figure 2b	Relative expression of TcLPMO15-1 gene	1	2	3	n	Average	SEM
	PP1	0.404254	1.4624	1.69154	3	1.18606	0.396461
	PP2	0.0605107	0.595979	0.378492	3	0.344994	0.155481
	P0	0.884745	2.04675	2.17096	3	1.70082	0.409609
	P1	1.28639	0.751754	1.21279	3	1.08365	0.167301
	P2	0.82264	0.935191	1.13945	3	0.965759	0.0927225
	P3	0.281915	0.971532	0.928731	3	0.727393	0.223081
	P4	0.0438382	0.0334543	0.149512	3	0.0756015	0.0370766
	P5	0.31498	0.401461	0.437797	3	0.384746	0.0364258
	A0	0.0659874	0.0600927	0.0939693	3	0.0733498	0.0104492
	A1	0.0372487	0.0403394	0.0537845	3	0.0437908	0.00507584
	A7	0.0479719	0.0678425	0.053044	3	0.0562861	0.00596081
Figure 2c	Relative expression of TcLPMO15-1 gene	1	2	3	n	Average	SEM
	CA	0.58304	1.56555	1.09556	3	1.08138	0.283714
	MG	0.0341178	0.0938608	0.00750291	3	0.0451605	0.0255335
Figure 2d	Relative expression of LmLPMO15-1 gene	1	2	3	n	Average	SEM
	N4D5	0.716711	0.883054	1.40023	3	1	0.205798
	N5D1	1.66962	1.46585	1.24878	3	1.46142	0.121505
	N5D3	0.418451	0.620004	0.858659	3	0.632371	0.127227
	N5D5	0.0622824	0.0683649	0.0574179	3	0.0626884	0.00316663
	N5D7	0.286033	0.224123	0.190401	3	0.233519	0.0280035
	A1	0.313427	0.401592	0.222274	3	0.312431	0.0517668
Figure 2e	Relative expression of LmLPMO15-1 gene	1	2	3	n	Average	SEM
	IN	0.943497	0.995528	1.06097	3	1	0.0339865
	MG	0.211996	0.203146	0.227314	3	0.214152	0.00705938
	TR	6.21633	6.27502	6.54126	3	6.3442	0.0999724

## Sheet: Figure 3b 
Figure 3b
	rOfLPMO15-1	Absorbance			Normalized
	time(s)	Sample 1	Sample 2	Sample 3	Sample 1	Sample 2	Sample 3	Average	Standard deviation
	0	0.2623	0.2128	0.2214	0	0	0	0	0
	30	0.2714	0.2137	0.2294	0.0091	0.0009	0.008	0.006	0.00445084
	60	0.2769	0.2273	0.2364	0.0146	0.0145	0.015	0.0147	0.000264575
	90	0.2846	0.2399	0.2438	0.0223	0.0271	0.0224	0.0239333	0.00274287
	120	0.2926	0.2481	0.2528	0.0303	0.0353	0.0314	0.0323333	0.00262742
	150	0.3034	0.2584	0.2622	0.0411	0.0456	0.0408	0.0425	0.00268887
	180	0.3106	0.2664	0.271	0.0483	0.0536	0.0496	0.0505	0.00276225
	210	0.3169	0.2745	0.2772	0.0546	0.0617	0.0558	0.0573667	0.00380044
	240	0.3247	0.2812	0.2848	0.0624	0.0684	0.0634	0.0647333	0.00321455
	270	0.3332	0.2926	0.2925	0.0709	0.0798	0.0711	0.0739333	0.00508167
	300	0.3405	0.3013	0.3027	0.0782	0.0885	0.0813	0.0826667	0.00528425
	330	0.3488	0.3083	0.3101	0.0865	0.0955	0.0887	0.0902333	0.00469184
	360	0.3559	0.3194	0.3116	0.0936	0.1066	0.0902	0.0968	0.00865563
	390	0.3609	0.3206	0.3269	0.0986	0.1078	0.1055	0.103967	0.00478783
	420	0.3732	0.3365	0.337	0.1109	0.1237	0.1156	0.116733	0.00647482
	450	0.3859	0.3382	0.3557	0.1236	0.1254	0.1343	0.127767	0.00572917
	480	0.3996	0.3482	0.3611	0.1373	0.1354	0.1397	0.137467	0.00215484
	510	0.4034	0.3616	0.3728	0.1411	0.1488	0.1514	0.1471	0.0053563
	540	0.4152	0.3696	0.3845	0.1529	0.1568	0.1631	0.1576	0.00514684
	570	0.421	0.3773	0.3941	0.1587	0.1645	0.1727	0.1653	0.0070342
	600	0.4364	0.3911	0.4005	0.1741	0.1783	0.1791	0.177167	0.00268576
		Absorbance			Normalized
	CK	Sample 1	Sample 2	Sample 3	Sample 1	Sample 2	Sample 3	Average	Standard deviation
	0	0.0424	0.0424	0.0424	0	0	0	0	0
	30	0.0425	0.0424	0.0425	0.0001	0	0.0001	6.66667e-05	5.7735e-05
	60	0.0424	0.0424	0.0425	0	0	0.0001	3.33333e-05	5.7735e-05
	90	0.0424	0.0425	0.0424	0	0.0001	0	3.33333e-05	5.7735e-05
	120	0.0425	0.0425	0.0425	0.0001	0.0001	0.0001	0.0001	0
	150	0.0424	0.0424	0.0424	0	0	0	0	0
	180	0.0424	0.0425	0.0426	0	0.0001	0.0002	0.0001	0.0001
	210	0.0426	0.0426	0.0426	0.0002	0.0002	0.0002	0.0002	0
	240	0.0424	0.0424	0.0424	0	0	0	0	0
	270	0.0425	0.0425	0.0425	0.0001	0.0001	0.0001	0.0001	0
	300	0.0425	0.0425	0.0425	0.0001	0.0001	0.0001	0.0001	0
	330	0.0425	0.0426	0.0425	0.0001	0.0002	0.0001	0.000133333	5.7735e-05
	360	0.0425	0.0425	0.0425	0.0001	0.0001	0.0001	0.0001	0
	390	0.0425	0.0426	0.0425	0.0001	0.0002	0.0001	0.000133333	5.7735e-05
	420	0.0425	0.0425	0.0426	0.0001	0.0001	0.0002	0.000133333	5.7735e-05
	450	0.0425	0.0425	0.0425	0.0001	0.0001	0.0001	0.0001	0
	480	0.0424	0.0424	0.0424	0	0	0	0	0
	510	0.0426	0.0425	0.0426	0.0002	0.0001	0.0002	0.000166667	5.7735e-05
	540	0.0425	0.0425	0.0425	0.0001	0.0001	0.0001	0.0001	0
	570	0.0426	0.0426	0.0426	0.0002	0.0002	0.0002	0.0002	0
	600	0.0426	0.0426	0.0425	0.0002	0.0002	0.0001	0.000166667	5.7735e-05

## Sheet: Figure 3g, h
		Absorbance	0	1	2	4	8	12	24	48
Figure 3g	rOfChi-h	Sample 1	2.1125	2.0421	2.0035	1.9501	1.8596	1.7865	1.7233	1.6492
		Sample 2	2.1046	2.0472	2.0013	1.9391	1.8899	1.7971	1.7245	1.6493
		Sample 3	2.1055	2.04465	2.0054	1.9781	1.8475	1.7959	1.7239	1.6925
	rOfLPMO15-1	Sample 1	2.1033	2.0761	2.0608	2.0749	2.0455	2.0255	2.0154	2.0193
		Sample 2	2.1082	2.0947	2.0953	2.0271	2.0421	2.0293	2.0142	1.9927
		Sample 3	2.1051	2.1093	2.1098	2.0987	2.0494	2.0212	2.0148	2.0116
	rOfChi-h + rOfLPMO15-1	Sample 1	2.1061	2.0932	1.8821	1.7111	1.6235	1.5245	1.3554	1.3757
		Sample 2	2.1084	2.1065	1.9201	1.7747	1.6161	1.5175	1.3955	1.3581
		Sample 3	2.1075	2.1081	1.8041	1.8183	1.6302	1.5174	1.4257	1.3573
		Reducing sugar concentration
	rOfChi-h	Sample 1	0.00012364	0.0871662	0.134891	0.200915	0.312809	0.40319	0.48133	0.572948
		Sample 2	0.0098912	0.0808605	0.137611	0.214515	0.275346	0.390084	0.479847	0.572824
		Sample 3	0.00877844	0.0840134	0.132542	0.166296	0.32777	0.391568	0.480589	0.519411
		Average	0.00626442	0.0840134	0.135015	0.193909	0.305308	0.394947	0.480589	0.555061
		Standard deviation	0.0053471	0.00315282	0.00253688	0.0248616	0.0270046	0.0071768	0.00074184	0.0308735
	rOfLPMO15-1	Sample 1	0.0114985	0.0451286	0.0640455	0.0466123	0.0829624	0.10769	0.120178	0.115356
		Sample 2	0.00544016	0.0221316	0.0213897	0.105712	0.0871662	0.102992	0.121662	0.148244
		Sample 3	0.009273	0.00408012	0.00346192	0.017186	0.0781405	0.113007	0.12092	0.124876
		Average	0.00873722	0.0237801	0.0296324	0.0565035	0.0827563	0.107896	0.12092	0.129492
		Standard deviation	0.00306451	0.0205738	0.0311215	0.0450844	0.00451639	0.0050106	0.00074184	0.016923
	rOfChi-h & rOfLPMO15-1	Sample 1	0.0080366	0.0239862	0.28499	0.496414	0.604723	0.727127	0.936202	0.911103
		Sample 2	0.00519288	0.00754204	0.238007	0.417779	0.613872	0.735781	0.886622	0.932864
		Sample 3	0.00630564	0.0055638	0.381429	0.363872	0.596439	0.735905	0.849283	0.933853
		Average	0.0065117	0.012364	0.301475	0.426022	0.605012	0.732938	0.890702	0.92594
		Standard deviation	0.00143302	0.0101136	0.0731185	0.0666544	0.0087202	0.00503292	0.0436029	0.0128586
	rOfChi-h + rOfLPMO15-1		0.0150016	0.107793	0.164647	0.250412	0.388065	0.502844	0.601508	0.684553
Figure 3h		products	rOfChi-h	rOfLPMO15-1	rOfChi-h + rOfLPMO15-1
	rOfChi-h	Sample 1	0.083	1.433	2.333
		Sample 2	0.123	1.613	2.521
		Sample 3	0.104	1.548	2.593
		average	0.103333	1.53133	2.48233
	Normalized	Sample 1	3.34363	57.7279	93.9842
		Sample 2	4.95502	64.9792	101.558
		Sample 3	4.18961	62.3607	104.458
		Average	4.16275	61.6893	100
		Standard deviation	0.806029	3.67195	5.40796

## Sheet: Figure S3
Figure S3
Relative expression of TcLPMO15-2 gene	1	2	3	n	Average	SEM
CA	0.750886	1.62076	0.82169	3	1.06444	0.278906
MG	0.0741539	0.01665	0.0450187	3	0.0452742	0.0166004
Relative expression of XM_015981790	1	2	3	n	Average	SEM
CA	0.750019	1.20164	1.10957	3	1.02041	0.137782
MG	150.123	192.005	186.755	3	176.294	13.1731
Relative expression of XM_015981792	1	2	3	n	Average	SEM
CA	0.509917	0.698985	2.80565	3	1.33818	0.735759
MG	51.9241	71.1767	128.296	3	83.799	22.9322
Relative expression of XM_015981791	1	2	3	n	Average	SEM
CA	2.88119	0.690956	0.502316	3	1.35816	0.763464
MG	163.332	356.23	118.74	3	212.768	72.8772
Relative expression of XM_963550	1	2	3	n	Average	SEM
CA	0.403787	0.89296	2.77342	3	1.35672	0.722288
MG	1141.46	1527.19	940.098	3	1202.92	172.243
Relative expression of XM_963476	1	2	3	n	Average	SEM
CA	1.19334	1.17283	0.714497	3	1.02689	0.156308
MG	2134.97	3093.45	1924.14	3	2384.19	359.815
Relative expression of XM_008201743	1	2	3	n	Average	SEM
CA	0.515842	1.10191	1.7593	3	1.12568	0.359152
MG	16	32.7858	25.9022	3	24.896	4.87169
Relative expression of XM_961343	1	2	3	n	Average	SEM
CA	0.536506	0.937354	1.98848	3	1.15411	0.432934
MG	106.276	156.679	107.015	3	123.323	16.6792

## Sheet: Figure S4
Figure S4
Relative expression of TcLPMO15-1 gene	1	2	3	n	Average	SEM	t.test
dsTcVer	1.26868	0.941696	0.83702	3	1.0158	0.130003
dsTcLPMO15-1	0.0501827	0.0628621	0.0669085	3	0.0599844	0.00503815	0.00182787
Relative expression of TcLPMO15-2 gene	1	2	3	n	Average	SEM	t.test
dsTcVer	0.918064	1.08423	1.00463	3	1.00231	0.0479812
dsTcLPMO15-1	0.883723	1.08423	1.26722	3	1.07839	0.110744	0.562662
Relative expression of LmLPMO15-1 gene	1	2	3	n	Average	SEM	t.test
dsGFP	1.14171	0.920067	0.938226	3	1	0.0710469
dsLmLPMO15-1	0.304587	0.140834	0.210809	3	0.218743	0.0474377	0.000793478
Relative expression of LmLPMO15-2 gene	1	2	3	n	Average	SEM	t.test
dsGFP	0.996397	0.984782	1.01882	3	1	0.0099902
dsLmLPMO15-1	0.896816	0.890477	0.693006	3	0.826767	0.0669054	0.0625824

## Sheet: Figure S5
Figure S5
Relative expression of TcCHT5 gene	1	2	3	n	Average	SEM
CA	1.73708	0.37156	1.54935	3	1.21933	0.427336
MG	0.0749289	0.00724734	0.0453318	3	0.0425027	0.0195891
Relative expression of TcCHT10 gene	1	2	3	n	Average	SEM
CA	0.907519	0.876606	1.25701	3	1.01371	0.121977
MG	0.0252076	0.00474295	0.00922651	3	0.013059	0.00621064
Relative expression of TcNAG1 gene	1	2	3	n	Average	SEM
CA	0.728668	0.903335	1.51922	3	1.05041	0.239769
MG	0.393199	0.374577	1.7818	3	0.849858	0.466001
Relative expression of TcCHS-A gene	1	2	3	n	Average	SEM
CA	0.777366	0.818847	1.57098	3	1.05573	0.257903
MG	0.014697	0.0209293	0.0184743	3	0.0180335	0.00181255
Relative expression of TcCHS-B gene	1	2	3	n	Average	SEM
CA	0.597358	1.02574	1.63203	3	1.08504	0.300152
MG	253.645	211.816	407.785	3	291.082	59.588
Relative expression of LmCHT1 gene	1	2	3	n	Average	SEM
IN	1.01377	1.01377	0.972469	3	1	0.0137655
MG	0.150349	0.155651	0.157824	3	0.154608	0.00221994
TR	2.45614	2.65073	2.65073	3	2.58587	0.0648651
Relative expression of LmCHT2 gene	1	2	3	n	Average	SEM
IN	0.947548	1.01556	1.0369	3	1	0.0269398
MG	0.0883233	0.0853146	0.0865056	3	0.0867145	0.000874771
TR	0.472681	0.566025	0.482613	3	0.507106	0.0295986
Relative expression of LmNAG1 gene	1	2	3	n	Average	SEM
IN	0.990524	1.03259	0.976888	3	1	0.0167627
MG	2.06041	2.08917	2.08917	3	2.07958	0.00958742
TR	1.5188	1.5188	1.57236	3	1.53665	0.0178534
Relative expression of LmCHS-A gene	1	2	3	n	Average	SEM
IN	0.997687	1.00463	0.997687	3	1	0.00231315
MG	0.0519521	0.0568508	0.0523134	3	0.0537055	0.00157615
TR	0.684596	0.670508	0.661277	3	0.672127	0.00678038
Relative expression of LmCHS-B gene	1	2	3	n	Average	SEM
IN	0.773541	0.870279	1.35618	3	1	0.180266
MG	1919.1	1866.62	1741.62	3	1842.45	52.6407
TR	22.5681	21.951	18.8464	3	21.1218	1.1516
